# Supplementary material for: Pectin Methylesterase and Pectin Remodelling Differ in the Fibre Walls of Two Gossypium Species with Very Different Fibre Properties
Source: PLoS One. 2013 Jun 5;8(6):e65131. doi: 10.1371/journal.pone.0065131 (PMC3673955; doi:10.1371/journal.pone.0065131)
Supplement: Table S1 — Genomic diversity of PME genes from a diploid cotton (Gossypium raimondii) with a fully sequenced genome. (XLSX) [file pone.0065131.s003.xlsx]

## Sheet: Final List of PME-PMEI
Table S1
Genomic diversity of PMEs from a diploid cotton (Gossypium raimondii) with a fully sequenced genome
#	Chromosome	Gr Gene Model Name	co-ordinates	strand	Predicted Protein Size (aa)	CDDa	Ovule/Fibre ESTs	Match to EST Concensus	PME in manuscript
1	1	Gorai.001G009400.1	Chr01:901649..905369	(- strand)	379	pectinesterase superfamily	Y	PMEcon34
2	1	Gorai.001G018200.1	Chr01:1694582..1696986	(- strand)	535	pectinesterase inhibitor/pectinesterase superfamily	Y
3	1	Gorai.001G018300.1	Chr01:1706893..1710316	(- strand)	527	pectinesterase inhibitor/pectinesterase superfamily	Y		PME4
4	1	Gorai.001G093600.1	Chr01:10411288..10416128	(- strand)	396	pectinesterase superfamily	N
5	1	Gorai.001G130900.1	Chr01:16622987..16624205	(+ strand)	298	pectinesterase superfamily	N
6	1	Gorai.001G140500.1	Chr01:19012205..19016606	(+ strand)	562	pectinesterase inhibitor/pectinesterase superfamily	Y	PMEcon31?
7	2	Gorai.002G030400.1	Chr02:2241921..2243756	(- strand)	356	pectinesterase superfamily	Y	PMEcon8?
8	2	Gorai.002G098600.1	Chr02:12563956..12565465	(+ strand)	360	pectinesterase superfamily	N
9	2	Gorai.002G175900.1	Chr02:44894991..44896180	(+ strand)	218	pectinesterase inhibitor superfamily
10	2	Gorai.002G176000.1	Chr02:44918778..44920931	(- strand)	432	pectinesterase inhibitor/pectinesterase superfamily	N	PMEcon32?
11	2	Gorai.002G176100.1	Chr02:44929915..44932377	(+ strand)	523	pectinesterase inhibitor/pectinesterase superfamily	N	PMEcon32?
12	3	Gorai.003G067900.1	Chr03:14188072..14192905	(+ strand)	539	pectinesterase inhibitor/pectinesterase superfamily	Y
13	3	Gorai.003G106800.1	Chr03:32833526..32834140	(- strand)	205	pectinesterase inhibitor superfamily
14	3	Gorai.003G110300.1	Chr03:33897322..33898872	(+ strand)	374	pectinesterase superfamily	Y
15	3	Gorai.003G110500.1	Chr03:33911539..33913150	(- strand)	387	pectinesterase superfamily	Y	PMEcon6
16	3	Gorai.003G114300.1	Chr03:34728239..34730329	(- strand)	456	pectinesterase inhibitor/pectinesterase superfamily	N
17	3	Gorai.003G114400.1	Chr03:34744006..34745727	(- strand)	522	pectinesterase inhibitor/pectinesterase superfamily	N
18	3	Gorai.003G114500.1	Chr03:34789179..34790568	(- strand)	202	pectinesterase inhibitor superfamily
19	3	Gorai.003G114600.1	Chr03:34832274..34833112	(+ strand)	216	pectinesterase inhibitor superfamily
20	3	Gorai.003G114700.1	Chr03:34862302..34863076	(- strand)	204	pectinesterase inhibitor superfamily
21	3	Gorai.003G114800.1	Chr03:34923991..34925380	(+ strand)	197	pectinesterase inhibitor superfamily
22	3	Gorai.003G168700.1	Chr03:43917119..43918627	(+ strand)	204	pectinesterase inhibitor superfamily
23	3	Gorai.003G171400.1	Chr03:44273186..44276738	(+ strand)	362	pectinesterase superfamily	Y	PMEcon33
24	4	Gorai.004G091400.1	Chr04:12520862..12522740	(+ strand)	564	pectinesterase inhibitor/pectinesterase superfamily	Y
25	4	Gorai.004G146900.1	Chr04:41391052..41393623	(+ strand)	558	pectinesterase inhibitor/pectinesterase superfamily	Y	PMEcon15
26	4	Gorai.004G201400.1	Chr04:52809898..52810506	(- strand)	203	pectinesterase inhibitor superfamily
27	4	Gorai.004G201500.1	Chr04:52879880..52880464	(- strand)	195	pectinesterase inhibitor superfamily
28	4	Gorai.004G201600.1	Chr04:52914451..52915071	(- strand)	207	pectinesterase inhibitor superfamily
29	4	Gorai.004G238700.1	Chr04:57720015..57721765	(+ strand)	558	pectinesterase inhibitor/pectinesterase superfamily	N
30	4	Gorai.004G238800.1	Chr04:57723543..57726707	(+ strand)	884	pectinesterase inhibitor/pectinesterase superfamily	Y
31	5	Gorai.005G160000.1	Chr05:46003064..46005274	(- strand)	529	pectinesterase inhibitor/pectinesterase superfamily	Y
32	5	Gorai.005G160200.1	Chr05:46111906..46113024	(- strand)	210	pectinesterase inhibitor superfamily
33	5	Gorai.005G244300.1	Chr05:62466754..62469651	(+ strand)	341	pectinesterase superfamily	N
34	5	Gorai.005G257300.1	Chr05:63360398..63362308	(- strand)	560	pectinesterase inhibitor/pectinesterase superfamily	N
35	6	Gorai.006G014000.1	Chr06:3047997..3051195	(- strand)	317	pectinesterase superfamily	Y	PMEcon28
36	6	Gorai.006G160500.1	Chr06:41998159..42001096	(+ strand)	409	pectinesterase superfamily	Y
37	6	Gorai.006G212000.1	Chr06:46634285..46635207	(+ strand)	206	pectinesterase inhibitor superfamily
38	6	Gorai.006G222300.1	Chr06:47469180..47470816	(+ strand)	326	pectinesterase superfamily	N
39	6	Gorai.006G260600.1	Chr06:50124388..50126586	(+ strand)	564	pectinesterase inhibitor/pectinesterase superfamily	Y	PMEcon19
40	6	Gorai.006G260700.1	Chr06:50135505..50137593	(+ strand)	565	pectinesterase inhibitor/pectinesterase superfamily	Y	PMEcon1 and 13
41	6	Gorai.006G260800.1	Chr06:50153536..50155586	(+ strand)	562	pectinesterase inhibitor/pectinesterase superfamily	Y	PMEcon11
42	6	Gorai.006G260900.1	Chr06:50170073..50172119	(+ strand)	562	pectinesterase inhibitor/pectinesterase superfamily	Y	PMEcon11
43	7	Gorai.007G015300.1	Chr07:1200657..1204138	(+ strand)	607	pectinesterase inhibitor/pectinesterase superfamily	Y	PMEcon24
46	7	Gorai.007G036400.1	Chr07:2503205..2503927	(- strand)	240	pectinesterase inhibitor superfamily
44	7	Gorai.007G064900.1	Chr07:4562035..4564923	(- strand)	578	pectinesterase inhibitor/pectinesterase superfamily	Y	PMEcon20
47	7	Gorai.007G090100.1	Chr07:6566829..6570013	(- strand)	520	pectinesterase inhibitor/pectinesterase superfamily	Y		PME5
45	7	Gorai.007G098400.1	Chr07:7262795..7264679	(- strand)	530	pectinesterase inhibitor/pectinesterase superfamily	N
48	7	Gorai.007G127000.1	Chr07:10119253..10122485	(- strand)	560	pectinesterase inhibitor/pectinesterase superfamily	Y	PMEcon17
49	7	Gorai.007G127100.1	Chr07:10127698..10129456	(+ strand)	560	pectinesterase inhibitor/pectinesterase superfamily	N
50	7	Gorai.007G302000.1	Chr07:51522861..51524749	(- strand)	589	pectinesterase inhibitor/pectinesterase superfamily	N
52	7	Gorai.007G302100.1	Chr07:51527492..51529277	(- strand)	565	pectinesterase inhibitor/pectinesterase superfamily	Y	PMEcon37?
51	7	Gorai.007G340800.1	Chr07:56614845..56619871	(+ strand)	1262	pectinesterase inhibitor/pectinesterase superfamily	N
53	8	Gorai.008G064400.1	Chr08:10311593..10313866	(+ strand)	362	pectinesterase superfamily	Y	PMEcon16
62	8	Gorai.008G113200.1	Chr08:34531113..34533518	(+ strand)	500	pectinesterase inhibitor/pectinesterase superfamily	N
54	8	Gorai.008G137200.1	Chr08:38681684..38683441	(+ strand)	558	pectinesterase inhibitor/pectinesterase superfamily	N
63	8	Gorai.008G137400.1	Chr08:38740096..38742010	(+ strand)	379	pectinesterase superfamily	N
55	8	Gorai.008G138100.1	Chr08:38848033..38851829	(+ strand)	359	pectinesterase superfamily	N
64	8	Gorai.008G143700.1	Chr08:39543272..39545387	(- strand)	559	pectinesterase inhibitor/pectinesterase superfamily	N
65	8	Gorai.008G143800.1	Chr08:39586051..39588178	(+ strand)	567	pectinesterase inhibitor/pectinesterase superfamily	Y	PMEcon18
66	8	Gorai.008G145300.1	Chr08:39786333..39787361	(- strand)	197	pectinesterase inhibitor superfamily
67	8	Gorai.008G167500.1	Chr08:43861390..43862140	(- strand)	217	pectinesterase inhibitor superfamily
56	8	Gorai.008G212500.1	Chr08:49905540..49907221	(- strand)	370	pectinesterase superfamily	Y	PMEcon12
68	8	Gorai.008G212700.1	Chr08:49948380..49950171	(+ strand)	374	pectinesterase superfamily	Y	PMEcon10
69	8	Gorai.008G212800.1	Chr08:49986581..49989750	(+ strand)	311	pectinesterase superfamily	N
70	8	Gorai.008G212900.1	Chr08:49997812..49999005	(- strand)	287	pectinesterase superfamily	N
57	8	Gorai.008G213000.1	Chr08:50025345..50026791	(+ strand)	368	pectinesterase superfamily	Y
71	8	Gorai.008G235300.1	Chr08:52130356..52132742	(- strand)	352	pectinesterase superfamily	Y	PMEcon36?
58	8	Gorai.008G238400.1	Chr08:52542021..52542626	(- strand)	202	pectinesterase inhibitor superfamily
59	8	Gorai.008G238500.1	Chr08:52545074..52545688	(- strand)	205	pectinesterase inhibitor superfamily
60	8	Gorai.008G238600.1	Chr08:52552025..52552645	(- strand)	207	pectinesterase inhibitor superfamily
61	8	Gorai.008G268900.1	Chr08:54744297..54747230	(- strand)	601	pectinesterase inhibitor/pectinesterase superfamily	Y	PMEcon26
73	9	Gorai.009G037300.1	Chr09:2746733..2747302	(- strand)	190	pectinesterase inhibitor superfamily
74	9	Gorai.009G038900.1	Chr09:2853806..2855684	(- strand)	595	pectinesterase inhibitor/pectinesterase superfamily	N
75	9	Gorai.009G039000.1	Chr09:2862086..2864425	(- strand)	668	pectinesterase inhibitor/pectinesterase superfamily	Y	PMEcon9
72	9	Gorai.009G039100.1	Chr09:2865004..2867576	(- strand)	568	pectinesterase inhibitor/pectinesterase superfamily	Y		PME2
76	9	Gorai.009G147800.1	Chr09:11222950..11225711	(- strand)	588	pectinesterase inhibitor/pectinesterase superfamily	Y
77	9	Gorai.009G147900.1	Chr09:11229560..11233401	(- strand)	583	pectinesterase inhibitor/pectinesterase superfamily	Y		PME1
78	9	Gorai.009G176700.1	Chr09:13676696..13678742	(+ strand)	548	pectinesterase inhibitor/pectinesterase superfamily	N
79	9	Gorai.009G201000.1	Chr09:15562799..15564336	(- strand)	339	pectinesterase superfamily	N
80	9	Gorai.009G272500.1	Chr09:22765712..22767304	(- strand)	336	pectinesterase superfamily	N
81	9	Gorai.009G272700.1	Chr09:22786007..22795541	(- strand)	333	pectinesterase superfamily	N
82	9	Gorai.009G272800.1	Chr09:22802357..22805066	(- strand)	347	pectinesterase superfamily	N
83	9	Gorai.009G386300.1	Chr09:52398272..52399553	(+ strand)	180	pectinesterase inhibitor superfamily
84	10	Gorai.010G077800.1	Chr10:11242183..11244984	(- strand)	382	pectinesterase superfamily	Y
85	10	Gorai.010G094800.1	Chr10:15721426..15724576	(+ strand)	515	pectinesterase inhibitor/pectinesterase superfamily	Y		PME3
86	10	Gorai.010G095000.1	Chr10:15738072..15740750	(+ strand)	538	pectinesterase inhibitor/pectinesterase superfamily	Y	PMEcon4
87	10	Gorai.010G173200.1	Chr10:50516422..50520118	(- strand)	587	pectinesterase inhibitor/pectinesterase superfamily	Y	PMEcon35?
88	10	Gorai.010G177500.1	Chr10:51957495..51959612	(+ strand)	548	pectinesterase inhibitor/pectinesterase superfamily	Y
89	10	Gorai.010G178400.1	Chr10:52407420..52413220	(- strand)	121	pectinesterase superfamily	Y
90	10	Gorai.010G216700.1	Chr10:58490609..58492168	(+ strand)	434	pectinesterase inhibitor/pectinesterase superfamily	N
91	11	Gorai.011G055100.1	Chr11:4328938..4330875	(+ strand)	580	pectinesterase inhibitor/pectinesterase superfamily	N
92	11	Gorai.011G116400.1	Chr11:15305631..15308178	(+ strand)	570	pectinesterase inhibitor/pectinesterase superfamily	Y
93	12	Gorai.012G002600.1	Chr12:270723..273635	(- strand)	549	pectinesterase inhibitor/pectinesterase superfamily	Y	PMEcon41?
94	13	Gorai.013G126800.1	Chr13:33042002..33044118	(- strand)	534	pectinesterase inhibitor/pectinesterase superfamily	N
95	13	Gorai.013G129900.1	Chr13:34004710..34006048	(- strand)	251	pectinesterase superfamily	N
96	13	Gorai.013G154000.1	Chr13:42304350..42306172	(- strand)	361	pectinesterase superfamily	N
97	13	Gorai.013G207800.1	Chr13:51904184..51905558	(- strand)	330	pectinesterase superfamily	N
98	13	Gorai.013G218500.1	Chr13:53834240..53836133	(+ strand)	559	pectinesterase inhibitor/pectinesterase superfamily	N
99	13	Gorai.013G221800.1	Chr13:54174451..54176200	(+ strand)	498	pectinesterase inhibitor/pectinesterase superfamily	N
100	scaffold 125	pred.91816000055	scaffold_125:42..3390	(+ strand)	513	pectinesterase inhibitor/pectinesterase superfamily	Y
101	scaffold 492	Gorai.N023200.1	scaffold_492:1303..3894	(+ strand)	305	pectinesterase superfamily	Y
102	scaffold 408	pred.91816000519	scaffold_408:4841..5896	(+ strand)	120	pectinesterase inhibitor superfamily
		a Conserved Domain Database hit at http://www.ncbi.nlm.nih.gov/Structure/cdd/wrpsb.cgi
			Tandemly duplicated genes				PMEI
							PME
							PMEI-PME
